# Supplementary material for: Development of Antibodies against HPV-6 and HPV-11 for the Study of Laryngeal Papilloma
Source: Viruses. 2021 Oct 7;13(10):2024. doi: 10.3390/v13102024 (PMC8539961; doi:10.3390/v13102024)
Supplement: Supplementary file 1 [file viruses-13-02024-s001.zip]

Archive with 1 entries (1 files):
- viruses-1342356-supplementary.pdf
